# Supplementary material for: Novel Immunoglobulin Domain Proteins Provide Insights into Evolution and Pathogenesis of SARS-CoV-2-Related Viruses
Source: mBio. 2020 May 29;11(3):e00760-20. doi: 10.1128/mBio.00760-20 (PMC7267882; doi:10.1128/mBio.00760-20)
Supplement: DATA SET S1 [file mBio.00760-20-sd001.txt]

BetaCoV-ORF7a-Ig domain:

>Human_SARS-CoV-2_Wuhan-2019_YP_009724395.1
CELYHYQECVRGTTVLLKEPCSSGTYEGNSPFHPLADNKFALTCFSTQFAFACPDGVKHVYQLRARSVSPK
>Bat_SARS-like_CoV_CoVZC45_AVP78036.1
GELYHYQECIKGTTVLLKEPCSSGTYEGNSPFHPLADNKFALACFSTQFAFACPDGVRHTFQLRARSVSPK
>Bat_CoV_RaTG13_QHR63305.1
CELYHYQECVRGTTVLLKEPCSSGTYEGNSPFHPLADNKFALTCFSTQFAFACPDGVKHVYQLRARSVSPK
>Bat_CoV_AHX37563.1
CELYHYQECVRGTTVLLKEPCPSGTYEGNSPFHPLADNKFALTCTSTHFAFACADGTRHTYQLRARSVSPK
>Bat_SARS-like_CoV_RsSHC014_AGZ48812.1
CELYHYQECVRGTTVLLKEPCPSGTYEGNSPFHPLADNKFALTCTSTHFAFACADGTRHTYQLRARSVSPK
>Bat_SARS_CoV_HKU3-7_ADE34760.1
CELYHYQECVRGTTVLLKEPCPSGTYEGNSPFHPLADNKFALTCSSTHFAFACADGTRHTYQLRARSVSPK
>Bat_SARS_Hub2013_AIA62315.1
SELYHYQECVRGTTVLLKEPCPSGTYEGNSPFHPLADNKFALTCISTHFAFACADGTRHTYQLRARSVSPK
>Bat_SARS-like_CoV_YNLF_31C_AKZ19081.1
CELYHYQECVRGTTVLLEEPCPSGTYEGNSPFHPLADNKFALTCTSTHFAFACADGTRHTYQLRARSVSPK
>Bat_CoV_HeB2013_AIA62295.1
CELYHYQECVRGTTVLLEEPCPSGTYEGNSPFHPLADNKFALTCTSTHFAFACADGTRHTYQLRARSVSPK
>Bat_SARS-like_CoV_F46_ARO76387.1
CELYHYQECVRGTTVLLKEPCPSGTYEGNSPFHPLADNKFALTCISTHFAFACADGTKHTYQLRARSVSPK
>Human_SARS-CoV_2003_NP_828857.1
CELYHYQECVRGTTVLLKEPCPSGTYEGNSPFHPLADNKFALTCTSTHFAFACADGTRHTYQLRARSVSPK


Beta-CoV-ORF8-Ig domain:

>Human_SARS-CoV-2_Wuhan-2019_YP_009724396.1
QECSLQSCTQHQPYVVDDPCPIHF-YSKWYIRVGAR-KSAPLIELCVDEAGSKSPIQYIDIGNYTVSCLP-FTINCQEPKLGSLVVRCSFYEDF
>Bat_SARS-like_CoV_CoVZC45_AVP78037.1
QECSLQSCAQHQPYVVDDPCPIHF-YSRWYIRVGAR-KSAPLIELCVDEVGSKSPIQYIDIGNYTVSCSP-FTINCQEPKLGSLVVRCSYYEDF
>Bat_CoV_RaTG13_QHR63307.1
QECSLQSCAQHQPYVVDDPCPIHF-YSKWYIRVGAR-KSAPLIELCVDEVGSKSPIQYIDIGNYTVSCSP-FTINCQEPKLGSLVVRCSFYEDF
>Bat_CoV_AHX37565.1
KECTIQECCENQPYILEDPCPIHY-YSDWYLKIGPR-KSARLLQLCAGEYGKRLPVQYEKLGNYTINCEP-FEINCQTPPVGSLIVRCSYDYDF
>Bat_SARS-like_CoV_RsSHC014_AGZ48814.1
KECSIQECCENQPFQLEDPCPIHY-YSDWFIKIGPR-KSARLVQLCAGEYGHRVPIHYEMFGNYTISCEP-LEINCQNPPVGSLIVRCSYDVDF
>Bat_SARS_CoV_HKU3-7_ADE34762.1
KECSIQECCENQPYQIEDPCPIHY-YSDWFIKIGSR-KSARLVQLCEGDYGRRIPIYYEMFGNYTISCEP-LEINCQAPPVGSLIVRCSYDYDF
>Bat_SARS_Hub2013_AIA62317.1
KECSIQECCEIQPSQIEDPSPIHY-YSDWFIQIGYR-KSARLVQLCEGDYGKRIPIHYEMFGNYSMYCEP-LEINCQAPPVGRLIVRWLHDYES
>Bat_SARS-like_CoV_YNLF_31C_AKZ19083.1
IRTVVQRCVSNTPYVLENPCPTGY-RPEWNIRYNTRGNTYNTARLCALG----KVLSFHRWHTMVQACTPNITINCQDPVGGALVARCWYFHKG
>Bat_CoV_HeB2013_AIA62297.1
IRTVVQRCVSNTPYVLENPCPTGY-QPEWNIRYNTRGNTYNTARLCALG----KVLSFHRWHTMVQACTPNVTINCQDPVGGALVARCWYFYRG
>Bat_SARS-like_CoV_F46_ARO76390.1
IRTVVQRCASNKPHVLENPCPTGY-QPEWNIRYNTKGGTYSTAWLCALG----KVLPFHRWHTMVQACTPNVTISCQDPAGGALIARCWYLHEG
>Human_SARS-CoV_2003_NP_849177.1
ICTVVQRCASNKPHVLEDPCKVQHMCLKILVRYNTRGNTYSTAWLCALG----KVLPFHRWHTMVQTCTPNVTINCQDPAGGALIARCWYLHEG


Alpha-CoV-ORF7a/ORF8-like Ig domain:

>Bat_CoV_YN2012_Rs4259_QBP43287.1
EIHYYVDCISGTSTTVNQPCDGVIESTSPVQFTPNYAYGSLAVACN--SVVQIRILCPRGNYTFHIRPVSFRTH
>Bat_CoV_YN2012_Rs4125_QBP43276.1
EIHHYIDCVRGTSTTILQPCDGVIESTSPVQFTPNTQYGSLAVSCS--LVTQIRISCPHGNHTFHVRPVSFRTH
>Bat_CoV_YN2012_Ra13591_QBP43298.1
QVFHYIDCVAGSSTTFGLPCEGLIQTQSSVQFVPDQQYGRVGVLCISNYVQTFRISCPHGNHTFIIRSTTYRTN
>Bat_CoV_HKU32_TLC26A_7QCX35176.1
DIVHYIDCIAGSTTTFGQPCEGTIESTSPIQFVRDHQYGRIAVSCLQTYVHKIRIVCPHGNHTFVVRSTTYRTN


Alpha-CoV-E3-CR1-like Ig domain:

>QBP43292.1
NCTWFLLDANTVTISLNVSGAQRVDWFKNITKKLCSDGHSFQGD--VFICNKTTLTTQLKVGSNVSFNFHATHGGTV
>QBP43282.1
CNVSLVQYNTTFQYTIDGE-YKKVEWKYNNTHLICSDGEVYEQFNTTVKCDNISLVFDIANVTLPNVTIECKTKKGE
>QBP43271.1
CNVSLVQYNTTFQYTIDGE-YKKVEWKYNNTHLICSDGEVYEQFNTTVKCDNISLVFDIANVTLPNVTIECKTKKGE
>QBP43260.1
CEVSVVPHNSTFQYTIDGD-YKHINWKYNDSLIICSDGLVYQQFNLTVKCDNLSLEFDTLYVSIPSITIECKTNNGT
>QCX35171.1
CCSCCTPYINGSTVSVESN-YKSVEWKFNNS-YICSSGGVYDTFNATFTCENSTLTGNYSG--IDVLQIECKMHNGS
>QBP43281.1
TATIHSNYLSISADTLE-----RVDFYLASGGKVCQHSHSFNPT--KYKCENNTLSVFVFAGYKQTFEVRCFVKDSF
>QBP43259.1
TASLQVDQLTITANTLE-----RVDFHLASSRKVCQSSHSFNPT--RYKCNNNTLTLSVFEGYKETFEVRCFVKDTF
>QBP43270.1
TATIHSNYLSISADTLE-----RVDFYLASGRKVCQHSHSFNPT--KYKCENNTLSVLCLLDTNKLLRFVVLLKTLL
>QCX35170.1
-------HLNLFVDFNG-----RVDYYLGSGRKICSFGHSFNPQ--LYNCTNTSLSLDIWQGYIGEFSVHCVGDSIV
